# Supplementary material for: Hematopoietic stem-cell gene therapy is associated with restored white matter microvascular function in cerebral adrenoleukodystrophy
Source: Nat Commun. 2023 Apr 5;14:1900. doi: 10.1038/s41467-023-37262-w (PMC10076264; doi:10.1038/s41467-023-37262-w)
Supplement: Supplementary file 4 — Source Data [file 41467_2023_37262_MOESM4_ESM.xlsx]

## Sheet: Fig.1c
Fig.1C						Relative T2W Lesion Growth/Mo
ID	Days since Infusion of GT	T2W Lesion Volume [cc]	Lesional FA				Mo since Infusion of GT
A16	-58	10.72	304.6			ID	PRE	1	1	12	12	24
A16	31	12.66	292.375			A16	1	1.061	1	0.991515	1	0.988757
A16	173	10.66	304.35			A17	1	1.54983	1	1.03051	1	1.03029
A16	341	11.55	317.898			A18	1	1.37876	1	1.00615	1	1.0116
A16	773	9.68	261.705			A19	1	1.05577	1	1.04103	1	0.999064
A17	-62	0.97	570.83			A20	1	1.0904	1	0.997588	1	1.01257
A17	163	4.97	501.125			A21	1	1.14876	1	1.00075	1	0.978142
A17	527	6.81	472.348			A22	1	1.44556	1	1.08218	1	1.05648
A17	735	8.24	364.525			A26	1	1.12112	1	1.00499	1	1.0021
A18	-49	19.54	296.195			A27	1	1.10789	1	0.96402	1	1.04898
A18	51	44.21	249.379			A29	1	1.02304	1	1.07376	1	1.02158
A18	191	40.25	230.845			A86	1	1.06044	1	0.987845	1	1.06842
A18	359	47.01	203.805			A125	1	1.13618	1	0.971659	1	0.99597
A18	555	49.89	202.603			A128	1	2.04607	1	1.15428	1	1.02168
A18	742	53.96	204.662			A127	1	1.19481	1	1.00776
A19	-58	2.95	394.492			A129	1	1.12805	1	1.05709
A19	35	3.46	349.908			Avg	1	1.23651	1	1.02474	1	1.01813
A19	175	3.84	317.435
A19	371	4.36	306.09
A19	529	5.05	268.216
A19	682	5.01	287.627			Relative FA Decrease/Mo
A20	-65	13.42	352.417				Mo since Infusion of GT
A20	26	17.1	286.236			ID	PRE	1	1	12	12	24
A20	259	15.36	318.947			A16	1	0.986471	1	1.00845	1	0.987725
A20	346	16.66	284.152			A17	1	0.983718	1	0.995267	1	0.967076
A20	567	21.03	256.526			A18	1	0.952583	1	0.9822	1	1.00033
A20	747	19.46	237.771			A19	1	0.963543	1	0.992395	1	0.988173
A21	-25	6.16	247.298			A20	1	0.938091	1	0.999317	1	0.987788
A21	34	5.44	255.404			A21	1	1.01667	1	1.01721	1	0.987836
A21	188	4.04	309.631			A22	1	0.963843	1	0.981373	1	0.972748
A21	404	5.49	339.57			A26	1	0.973359	1	0.992037	1	0.998344
A21	529	5.73	307.757			A27	1	0.969474	1	1.00307	1	0.998486
A21	739	4.15	267.572			A29	1	0.973007	1	0.981232	1	0.98937
A22	-72	1.66	415.515			A86	1	0.955176	1	1.02231	1	0.983676
A22	35	4.298	361.93			A125	1	1.00774	1	0.987257	1	1.00604
A22	189	4.23	291.914			A128	1	0.941932	1	0.996946	1	0.984345
A22	539	10.23	248.673			A127	1	0.939364	1	0.992448
A22	637	14.64	226.535			A129	1	0.902277	1	1.02749
A22	721	13.74	226.535			Avg	1	0.964483	1	0.998585	1	0.98861
A26	-38	7.73	361.782
A26	53	10.57	332.546
A26	349	11.09	306.419
A26	748	11.4	299.668
A27	-72	3.84	441.664
A27	33	5.29	394.476
A27	364	3.19	407.849
A27	700	4.94	400.931
A29	-65	19.4	314.691
A29	33	20.86	286.943
A29	351	37.17	229.859
A29	707	46.69	200.862
A86	-48	0.737	619.087
A86	183	1.08	405.411
A86	353	1.59	350.237
A86	555	2.32	311.74
A125	-58	7.49	270.014
A125	47	11.06	277.324
A125	194	8.63	252.343
A125	371	9.78	239.156
A125	567	9.52	248.596
A127	-53	7.71	286.183
A127	47	12.7	228.339
A127	381	13.52	209.145
A128	-57	1.19	308.456
A128	40	5.25	250.542
A128	180	6.05	246.972
A128	532	7.59	201.606
A129	-49	1.45	359.344
A129	47	2.05	434.773
A129	378	5.54	321.882

## Sheet: Fig.1d
Fig.1D
	No. Of Vectors per Diploid Genome	VCN per diploid genome PRE	VCN per diploid genome 30d	VCN per diploid genome 183d	VCN per diploid genome 365d	VCN per diploid genome 730d
	2.5	0	0.93	0.74	0.743	0.487
	0.7	0	0.52	0.716	0.34	0.22
	1.6	0	1.88	2.231	3.24	1.994
	1	0	0.562	0.751	0.673	1.161
	1.6	0	1.326	1.555	0.857	0.927
	0.9	0	0.871	1.188	0.782	0.722
	1.1	0	1.093	0.68	0.758	0.86
	1.6	0	0.819	0.503	0.671	0.511
	1.2	0	1.049	0.377	0.319	0.35
	0.5	0	0.663	0.193	0.161	0.207
	1.4	0	0.93	0.352	0.319	0.305
	1.5	0	1.134	0.739	0.906	0.716
	1	0	0.375	0.226	0.237
	0.9	0	0.618	0.226	0.396
	2.1	0	1.131	0.396	1.953

## Sheet: Fig.1e
Fig.1E
	T2W lesion growth over 2Y [cc]	No. of Vectors per Diploid Genome
	0.83	2.5
	7.27	0.7
	2.051	0.9
	6.04	1.1
	0.75	1.6
	8.572	1.2
	3.67	1
	1.1	1.6
	1.68	1.4

## Sheet: Fig.1f
Fig.1F
	Lesional Decrease in FA over 2 Y	No. of Vectors per Diploid Genome
	0.0428948	2.5
	0.206305	0.7
	0.0915328	1.6
	0.106864	0.9
	0.114646	1.1
	0.0202739	1.6
	0.18898	1.2
	0.0621139	1
	0.0407325	1.6
	0.213829	0.5
	0.062828	1.4

## Sheet: Fig.1g
Fig.1G
	No. of Vector Copies per Diploid Genome at 12 Mo	T2lesion progression 1-12m (yes =1, no = 0)
	0.74	0
	0.31	1
	0.78	1
	0.76	0
	0.34	1
	0.3	1
	0.65	1
	0.87	0
	0.14	1
	0.95	0
	0.25	0
	1.95	0
	0.31	1
	0.95	0
	0.33	1

## Sheet: Fig.2c
Fig.2C	rKapp(x10-3min-1)
	GT PRE	GT POST	HEM	allo-HSCT PRE	allo-HSCT POST	HEM
	0.339096	0.0414673	0.0174133	0.130168	0.0628986	0.0010415
	0.0186291	0.0277411	0.00276352	0.193832	0.0615576	0.0590512
	0.208488	0.0377203	0.00010538	0.0283832	0.0142069	0.0502721
	0.105013	0.00103582	0.0196143	0.215111	0.140733	0.0273678
	0.132422	0.0475199	0.0219039	0.188843	0.0652344	0.00123405
	0.0917282	0.00679176	0.00751124	0.0413265	0.0223525	0.018422
	0.248479	0.0299873	0.0338057	0.260606	0.0617503	0.0427693
	0.152377	0.0549946	0.00595992	0.072992	0.0543146	0.00449714
	0.275424	0.0954077	0.00411298
	0.0326403	0.00113734	0.0233152
	0.228923	0.0420032	0.0352817
	0.0647568	0.0323986
	0.0310219	0.080001

## Sheet: Fig.2d
Fig.2D	rKapp(x10-3min-1)
	CE+	CE-
	0.0864579	0.188736
	0.0738827	0.0722807
	0.0554929	0.144415
	0.110432	0.0412192
	0.0409245	0.0519214
		0.10632
		0.0486268
		0.0487966
		0.0219742
		0.010189

## Sheet: Fig.2e
Fig.2E	rKapp(x10-3min-1)
	SA	HEM
	0.0267227	0.00022796
	0.0242228	0.00010538
	0.0143853	3.966e-05
	0.0818472	0.00361455
	0.0705943	0.0712494
	0.0609645	0.0273678
	0.0359814	0.0123405

## Sheet: Fig.2f
																Fig.2F
	rel. FA Change per Mo V1-1Y	rKapp (x 10-3 min-1)															rel. FA Change per Mo V1-1Y	rKapp (x 10-3 min-1)
	1.00845	0.03772															1.00845	0.03772
	0.995267	0.014388															0.995267	0.014388
	0.9822	0.061275															0.9822	0.061275
	0.992395	0.024317															0.992395	0.024317
	0.999317	0.024891															0.999317	0.024891
	1.01721	0.017765															1.01721	0.017765
	0.981373	0.087833															0.981373	0.087833
	0.992037	0.037162															0.992037	0.037162
	1.00307	0.005819															1.00307	0.005819
	0.981232	0.035209															0.981232	0.035209
	1.02231	0.0147426															1.02231	0.0147426
	0.987257	0.027741															0.987257	0.027741
	0.996946	0.02644															0.996946	0.02644
	1.00861	0.011529															1.00861	0.011529

## Sheet: Fig.2g
Fig.2G	rCTH
	GT PRE	GT POST	HEM	Allo-HSCT PRE	allo-HSCTPOST	HEM
	1.61979	0.98319	1.91602	1.06922	0.964217	1.28573
	2.04896	0.829332	0.593373	2.54405	1.06024	1.33365
	1.04595	0.428544	1.81261	1.84822	1.16614	1.06777
	1.70355	0.84042	1.62107	1.29646	0.988473	1.05264
	3.0301	1.25369	1.65142	2.04072	1.00043	1.21419
	1.97271	0.40333	1.37355	1.49903	0.813904	1.48611
	1.45828	0.529392	1.05264	1.94574	1.39919	1.16473
	2.37214	1.40753	1.18141	1.37283	1.07526	1.18141
	3.4475	1.67585	1.90678	2.24781	0.888084	1.48525
	1.72866	1.2389	0.954225	1.88308	1.26713	0.949583
	1.65385	1.11872	1.22825
	1.53461	0.978276	1.10258
	2.82334	0.820903

[truncated: 14 more sheets: Fig.2h, Fig.3b, Fig.3c, Fig.3d, Fig.3e, Fig.4a, Fig.4b, Fig.4c, Fig.4d, Suppl.fig.1, Suppl.fig.2, Suppl.fig.3, Suppl.fig.4, Suppl.tabl.1]
